# Supplementary material for: Time-of-flight detection of terahertz phonon-polariton
Source: Nat Commun. 2024 Mar 13;15:2276. doi: 10.1038/s41467-024-46515-1 (PMC10937925; doi:10.1038/s41467-024-46515-1)
Supplement: Supplementary file 3 — Source Data [file 41467_2024_46515_MOESM3_ESM.zip]

Archive with 2 entries (2 files):
- sourcedata_NiI2.txt
- __MACOSX/._sourcedata_NiI2.txt
