# Supplementary material for: Time-of-flight detection of terahertz phonon-polariton
Source: Nat Commun. 2024 Mar 13;15:2276. doi: 10.1038/s41467-024-46515-1 (PMC10937925; doi:10.1038/s41467-024-46515-1)
Supplement: Supplementary file 3 — Source Data [file 41467_2024_46515_MOESM3_ESM.zip › sourcedata_NiI2.txt]

Time delay (ps) THz induced SHG (arb. units)
-1.966674804700005552e+00 9.247523508333337777e-04
-1.933319091800001388e+00 -3.846388982499999824e-03
-1.899993896500006940e+00 2.364867734166667228e-03
-1.866668701200012492e+00 2.175296184166666900e-03
-1.833343505900018044e+00 4.984777667500000717e-03
-1.799987793000013880e+00 1.041019175000003436e-04
-1.766662597700019433e+00 -2.478359649166666893e-03
-1.733337402299980567e+00 4.584146508333334941e-04
-1.700012206999986120e+00 2.344874534166666892e-03
-1.666656494099981956e+00 -1.585921182499999606e-03
-1.633331298799987508e+00 7.783078841666670735e-04
-1.600006103499993060e+00 -9.538965324999999079e-04
-1.566680908199998612e+00 4.473740200833332958e-03
-1.533325195299994448e+00 -1.967446632500000157e-03
-1.500000000000000000e+00 -5.012353515833332419e-03
-1.466674804700005552e+00 -3.191298599166666333e-03
-1.433319091800001388e+00 1.972697084166666944e-03
-1.399993896500006940e+00 -2.138689732499999500e-03
-1.366668701200012492e+00 -2.113816549166666701e-03
-1.333343505900018044e+00 2.706341167500000110e-03
-1.299987793000013880e+00 -4.215687949166664616e-03
-1.266662597700019433e+00 2.293430083333356656e-05
-1.233337402299980567e+00 -1.837250915833333123e-03
-1.200012206999986120e+00 -2.447151915833332622e-03
-1.166656494099981956e+00 -3.153976049166665706e-03
-1.133331298799987508e+00 -3.714296215833332721e-03
-1.100006103499993060e+00 -3.884314965833332405e-03
-1.066680908199998612e+00 9.682759008333338127e-04
-1.033325195299994448e+00 1.607990134166666822e-03
-1.000000000000000000e+00 -2.755413799166665963e-03
-9.666748047000055521e-01 -4.240569915833333238e-03
-9.333190918000013880e-01 2.026068634166667323e-03
-8.999938965000069402e-01 -2.142608832499999765e-03
-8.666687012000124923e-01 2.270053084166667300e-03
-8.333435059000180445e-01 -1.509680815833332971e-03
-7.999877930000138804e-01 6.426908416666695344e-05
-7.666625977000194325e-01 -1.116423991666664218e-04
-7.333374022999805675e-01 -1.822266782499999595e-03
-7.000122069999861196e-01 1.026738250833333834e-03
-6.666564940999819555e-01 2.331980950833333933e-03
-6.333312987999875077e-01 -6.508555482499999226e-03
-6.000061034999930598e-01 2.362430884166666963e-03
-5.666809081999986120e-01 2.396458200833333652e-03
-5.333251952999944479e-01 -2.448236282499999424e-03
-5.000000000000000000e-01 -4.495156715833332865e-03
-4.666748047000055521e-01 1.127330083333395044e-05
-4.333190918000013880e-01 -9.854222991666663871e-04
-3.999938965000069402e-01 -3.904133015833332644e-03
-3.666687012000124923e-01 1.714299517500000609e-03
-3.333435059000180445e-01 -1.177096165833333482e-03
-2.999877930000138804e-01 -4.057511583333288548e-05
-2.666625977000194325e-01 -6.312819824999997900e-04
-2.333374022999805675e-01 4.868218008333335869e-04
-2.000122069999861196e-01 -2.893368491666660838e-04
-1.666564940999819555e-01 7.515040083333371194e-05
-1.333312987999875077e-01 -8.124999324999999072e-04
-1.000061034999930598e-01 1.898111017500000433e-03
-6.668090819999861196e-02 5.633152617500000563e-03
-3.332519529999444785e-02 7.769787734166667785e-03
0.000000000000000000e+00 2.678020153416666577e-02
3.332519529999444785e-02 6.710502826750000538e-02
6.668090819999861196e-02 1.498465290508333436e-01
1.000061034999930598e-01 1.671508824841666518e-01
1.333312987999875077e-01 5.437806070083333471e-02
1.666564940999819555e-01 -5.561924718249999788e-02
2.000122069999861196e-01 3.777952000833333622e-03
2.333374022999805675e-01 -2.902371349166666011e-03
2.666625977000194325e-01 -6.288323108249999072e-02
2.999877930000138804e-01 1.839764380083333192e-02
3.333435059000180445e-01 3.489578218174999580e-01
3.666687012000124923e-01 3.822503537841667187e-01
3.999938965000069402e-01 2.404194473416667102e-02
4.333190918000013880e-01 5.945923871750000145e-02
4.666748047000055521e-01 6.008152860083333657e-02
5.000000000000000000e-01 -3.011092939916666655e-02
5.333251952999944479e-01 5.490513000833334087e-03
5.666809081999986120e-01 1.748326744508333364e-01
6.000061034999930598e-01 1.342016012341666897e-01
6.333312987999875077e-01 1.617740642008333452e-01
6.666564940999819555e-01 9.122920170083331781e-02
7.000122069999861196e-01 -2.940897229916666564e-02
7.333374022999805675e-01 -5.421698581583332677e-02
7.666625977000194325e-01 -1.339606279916666538e-02
7.999877930000138804e-01 1.087495635841666808e-01
8.333435059000180445e-01 2.207131734341666873e-01
8.666687012000124923e-01 1.317224751841666874e-01
8.999938965000069402e-01 4.337477755083334052e-02
9.333190918000013880e-01 -3.758244394916666897e-02
9.666748047000055521e-01 -5.097034749916666552e-02
1.000000000000000000e+00 1.589829301675000084e-01
1.033325195299994448e+00 3.212804447508332828e-01
1.066680908199998612e+00 1.926654106341667005e-01
1.100006103499993060e+00 3.847500443416666804e-02
1.133331298799987508e+00 -4.473540923250000217e-02
1.166656494099981956e+00 -5.869171696583334180e-02
1.200012206999986120e+00 1.156958864008333088e-01
1.233337402299980567e+00 2.580802044175000143e-01
1.266662597700019433e+00 1.774364437674999795e-01
1.299987793000013880e+00 2.501828990083333412e-02
1.333343505900018044e+00 -7.929936913249999164e-02
1.366668701200012492e+00 -6.185947286583334120e-02
1.399993896500006940e+00 4.361655261749999846e-02
1.433319091800001388e+00 1.612665306508333507e-01
1.466674804700005552e+00 1.363794109174999991e-01
1.500000000000000000e+00 1.878083675083333515e-02
1.533325195299994448e+00 -5.435566966583333520e-02
1.566680908199998612e+00 -5.321125181583333252e-02
1.600006103499993060e+00 1.659126511750000366e-02
1.633331298799987508e+00 9.524149955083333063e-02
1.666656494099981956e+00 9.052263086750000909e-02
1.700012206999986120e+00 5.979899850833333801e-03
1.733337402299980567e+00 -3.955431024916666871e-02
1.766662597700019433e+00 -3.905614023250000844e-02
1.799987793000013880e+00 -2.415029182500000315e-03
1.833343505900018044e+00 3.053685626750000243e-02
1.866668701200012492e+00 1.844230108416666444e-02
1.899993896500006940e+00 -1.352126778249999883e-02
1.933319091800001388e+00 -1.306380493249999913e-02
1.966674804700005552e+00 7.771969484166667795e-03
2.000000000000000000e+00 2.196890534166667016e-03
2.033325195299994448e+00 1.729659167500000776e-03
2.066680908199998612e+00 2.758601906750000193e-02
2.100006103499993060e+00 2.245778366749999824e-02
2.133331298799987508e+00 6.648606400833334019e-03
2.166656494099981956e+00 -3.456811232499999026e-03
2.200012206999986120e+00 -2.373045178250000192e-02
2.233337402299980567e+00 -2.820630518249999524e-02
2.266662597700019433e+00 3.459208750833333949e-03
2.299987793000013880e+00 5.655291376749999044e-02
2.333343505900018044e+00 6.294275331750000257e-02
2.366668701200012492e+00 3.864603498416667449e-02
2.399993896500006940e+00 -1.363082903250000151e-02
2.433319091800001388e+00 -3.912019906583333317e-02
2.466674804700005552e+00 6.120050667500000728e-03
2.500000000000000000e+00 4.851373231749999543e-02
2.533325195299994448e+00 6.441222450083333717e-02
2.566680908199998612e+00 3.933055615083333456e-02
2.600006103499993060e+00 -5.362519965833333069e-03
2.633331298799987508e+00 -3.614085408249999298e-02
2.666656494099981956e+00 2.084421600833333537e-03
2.700012206999986120e+00 4.176308160083332804e-02
2.733337402299980567e+00 5.808362933416666429e-02
2.766662597700019433e+00 3.148180006750000287e-02
2.799987793000013880e+00 -1.781013694916666959e-02
2.833343505900018044e+00 -4.325614859916666888e-02
2.866668701200012492e+00 -4.538321158333324425e-04
2.899993896500006940e+00 3.391006225083333103e-02
2.933319091800001388e+00 4.065493256750000312e-02
2.966674804700005552e+00 1.163964521749999946e-02
3.000000000000000000e+00 -2.436959116583333265e-02
3.033325195299994448e+00 -3.619396648249999238e-02
3.066680908199998612e+00 -1.443290499916666594e-02
3.100006103499993060e+00 1.067673883416666962e-02
3.133331298799987508e+00 2.540704988416666449e-02
3.166656494099981956e+00 5.195847217500000614e-03
3.200012206999986120e+00 -1.291540861583333200e-02
3.233337402299980567e+00 -2.327618164916666482e-02
3.266662597700019433e+00 -1.298845219916666682e-02
3.299987793000013880e+00 4.227207767499999505e-03
3.333343505900018044e+00 1.354156370083333359e-02
3.366668701200012492e+00 1.749878917500000738e-03
3.399993896500006940e+00 3.042161484166666652e-03
3.433319091800001388e+00 -5.239279249166665930e-03
3.466674804700005552e+00 -6.384797399166666082e-03
3.500000000000000000e+00 3.073742334166667395e-03
3.533325195299994448e+00 5.599977717500001159e-03
3.566680908199998612e+00 1.761077801749999852e-02
3.600006103499993060e+00 1.647250238416666374e-02
3.633331298799987508e+00 6.855959400833333550e-03
3.666656494099981956e+00 -3.033176032500000362e-03
3.700012206999986120e+00 -9.213256282500000352e-03
3.733337402299980567e+00 -2.135397999166665454e-03
3.766662597700019433e+00 2.426017566750000160e-02
3.799987793000013880e+00 3.379660016750000301e-02
3.833343505900018044e+00 1.574051250083333131e-02
3.866668701200012492e+00 -8.101781649166665475e-03
3.899993896500006940e+00 -2.507914359916666586e-02
3.933319091800001388e+00 -2.768917365833332457e-03
3.966674804700005552e+00 2.419629455083333394e-02
4.000000000000000000e+00 3.060080243416666429e-02
4.033325195299994448e+00 1.444670025083333309e-02
4.066680908199998612e+00 -1.703963419916666375e-02
4.100006103499993060e+00 -3.139861198249999791e-02
4.133331298799987508e+00 -1.236077411583333396e-02
4.166656494099981956e+00 2.124070276750000125e-02
4.200012206999986120e+00 2.922899286750000117e-02
4.233337402299980567e+00 1.781382235083333460e-02
4.266662597700019433e+00 -9.713810932499998899e-03
4.299987793000013880e+00 -2.801660438250000093e-02
4.333343505900018044e+00 -9.260601349166666316e-03
4.366668701200012492e+00 1.250698375083333404e-02
4.399993896500006940e+00 1.986553870083333437e-02
4.433319091800001388e+00 1.251105188416666569e-02
4.466674804700005552e+00 -6.551571182499998577e-03
4.500000000000000000e+00 -1.284634871583333580e-02
4.533325195299994448e+00 -8.073127499166667456e-03
4.566680908199998612e+00 3.898731750833333339e-03
4.600006103499993060e+00 1.871409400083333396e-02
4.633331298799987508e+00 1.058645975083333420e-02
4.666656494099981956e+00 -2.998847982499999558e-03
4.700012206999986120e+00 -9.690528332499998357e-03
4.733337402299980567e+00 -4.791637565833332946e-03
4.766662597700019433e+00 6.117906584166667508e-03
4.799987793000013880e+00 9.482316817499999301e-03
4.833343505900018044e+00 8.282160700833332556e-03
4.866668701200012492e+00 1.019795650833333830e-03
4.899993896500006940e+00 -4.711060149166667287e-03
4.933319091800001388e+00 -1.264258543249999894e-02
4.966674804700005552e+00 -6.455257182499998456e-03
5.000000000000000000e+00 -7.367513132499997966e-03
5.033325195299994448e+00 3.166795934166666791e-03
5.066680908199998612e+00 4.645332434166668176e-03
5.100006103499993060e+00 -1.228337782499999611e-03
5.133331298799987508e+00 -6.546220165833333340e-03
5.166656494099981956e+00 -1.074047019916666429e-02
5.200012206999986120e+00 -1.009876761583333206e-02
5.233337402299980567e+00 3.926274100833333433e-03
5.266662597700019433e+00 8.414295917499998306e-03
5.299987793000013880e+00 8.877056784166666853e-03
5.333343505900018044e+00 -6.982935899166665614e-03
5.366668701200012492e+00 -7.429723465833331167e-03
5.399993896500006940e+00 -5.674850865833333362e-03
5.433319091800001388e+00 3.127070217500000672e-03
5.466674804700005552e+00 1.455521835083333458e-02
5.500000000000000000e+00 9.978937817500000210e-03
5.533325195299994448e+00 2.439319867500000343e-03
5.566680908199998612e+00 -1.486155079916666802e-02
5.600006103499993060e+00 -1.291431881583333247e-02
5.633331298799987508e+00 1.899015550833333798e-03
5.666656494099981956e+00 1.812688535083333344e-02
5.700012206999986120e+00 8.162498917500000256e-03
5.733337402299980567e+00 -5.800560999166666683e-03
5.766662597700019433e+00 -2.298763571583333290e-02
5.799987793000013880e+00 -1.765068851583333556e-02
5.833343505900018044e+00 -3.954435999166665272e-03
5.866668701200012492e+00 3.677493584166667290e-03
5.899993896500006940e+00 -1.249999999166665973e-03
5.933319091800001388e+00 -1.354644718249999741e-02
5.966674804700005552e+00 -2.146738418250000030e-02
6.000000000000000000e+00 -1.971255354916666772e-02
6.033325195299994448e+00 6.431547317500000381e-03
6.066680908199998612e+00 1.788054896749999984e-02
6.100006103499993060e+00 1.599256045083333189e-02
6.133331298799987508e+00 2.139106651750000143e-02
6.166656494099981956e+00 1.548112785083333338e-02
6.200012206999986120e+00 2.645142105083333334e-02
6.233337402299980567e+00 4.726481200083333667e-02
6.266662597700019433e+00 4.991624451750000663e-02
6.299987793000013880e+00 3.943021171750000359e-02
6.333343505900018044e+00 2.918041381750000399e-02
6.366668701200012492e+00 6.606705334166667470e-03
6.399993896500006940e+00 -9.300645482499999769e-03
6.433319091800001388e+00 -1.617514193250000135e-02
6.466674804700005552e+00 -2.307207376583333275e-02
6.500000000000000000e+00 -2.473780379916666258e-02
6.533325195299994448e+00 -3.097114301583332729e-02
6.566680908199998612e+00 -3.840724989916666221e-02
6.600006103499993060e+00 -3.404128883249999543e-02
6.633331298799987508e+00 -2.423103266583333595e-02
6.666656494099981956e+00 -7.588694165833333172e-03
6.700012206999986120e+00 1.729799985083333574e-02
6.733337402299980567e+00 3.843311325083333119e-02
6.766662597700019433e+00 4.869086740083333059e-02
6.799987793000013880e+00 5.302723258416666002e-02
6.833343505900018044e+00 3.584957351750000382e-02
6.866668701200012492e+00 1.943812901750000335e-02
6.899993896500006940e+00 6.250786767500000549e-03
6.933319091800001388e+00 -1.319835293249999909e-02
6.966674804700005552e+00 -1.618662746583333228e-02
7.000000000000000000e+00 -3.080768159916667109e-02
7.033325195299994448e+00 -3.178723863249999920e-02
7.066680908199998612e+00 -2.027677471583333099e-02
7.100006103499993060e+00 -5.769964899166666293e-03
7.133331298799987508e+00 2.036150695083333365e-02
7.166656494099981956e+00 2.470992078416666543e-02
7.200012206999986120e+00 1.974567361750000083e-02
7.233337402299980567e+00 1.220022718416666901e-02
7.266662597700019433e+00 -1.152919324999997479e-04
7.299987793000013880e+00 -4.676525832499999445e-03
7.333343505900018044e+00 -5.356556082500000919e-03
7.366668701200012492e+00 -1.226179904916666757e-02
7.399993896500006940e+00 -1.562331794916666655e-02
7.433319091800001388e+00 -2.177618496583333049e-02
7.466674804700005552e+00 -9.058938499166667088e-03
7.500000000000000000e+00 9.570828050833334044e-03
7.533325195299994448e+00 2.659916140083333838e-02
7.566680908199998612e+00 3.318459490083333630e-02
7.600006103499993060e+00 2.426158180083333102e-02
7.633331298799987508e+00 6.076121850833333775e-03
7.666656494099981956e+00 -1.277098716583333245e-02
7.700012206999986120e+00 -1.726790803249999770e-02
7.733337402299980567e+00 -9.675477549166665303e-03
7.766662597700019433e+00 -9.189546991666664409e-04
7.799987793000013880e+00 -6.892716649166666723e-03
7.833343505900018044e+00 3.720184517500000829e-03
7.866668701200012492e+00 7.518032117500000194e-03
7.899993896500006940e+00 1.524263351750000141e-02
7.933319091800001388e+00 1.896347036749999881e-02
7.966674804700005552e+00 1.220495156749999872e-02
8.000000000000000000e+00 -4.555481099166665444e-03
8.033325195299994448e+00 -1.531534288249999584e-02
8.066680908199998612e+00 -2.483581056583333488e-02
8.100006103499993060e+00 -2.155994536583332941e-02
8.133331298799987508e+00 -7.363249915833333312e-03
8.166656494099981956e+00 7.022646650833332983e-03
8.200012206999986120e+00 1.450349485083333306e-02
8.233337402299980567e+00 1.654882760083332960e-02
8.266662597700019433e+00 5.462404700833334639e-03
8.299987793000013880e+00 -4.666495565833332117e-03
8.333343505900018044e+00 -6.801015915833333314e-03
8.366668701200012492e+00 -2.001760465833333277e-03
8.399993896500006940e+00 -5.201597699166666915e-03
8.433319091800001388e+00 -7.540441815833333339e-03
8.466674804700005552e+00 -2.996123765833332356e-03
8.500000000000000000e+00 5.727827200833333909e-03
8.533325195299994448e+00 8.374231300833333280e-03
8.566680908199998612e+00 1.444821051749999898e-02
8.600006103499993060e+00 1.799046956750000037e-02
8.633331298799987508e+00 7.461738484166667573e-03
8.666656494099981956e+00 -7.131051099166667295e-03
8.700012206999986120e+00 -1.891221529916666672e-02
8.733337402299980567e+00 -1.460074949916666601e-02
8.766662597700019433e+00 6.927988175000003145e-04
8.799987793000013880e+00 1.722311716750000304e-02
8.833343505900018044e+00 2.506070998416666876e-02
8.866668701200012492e+00 1.654596550083333589e-02
8.899993896500006940e+00 -1.338884991666660935e-04
8.933319091800001388e+00 -9.473358349166667233e-03
8.966674804700005552e+00 -1.208102538249999913e-02
9.000000000000000000e+00 -1.519430218250000103e-02
9.033325195299994448e+00 -1.003923911583333266e-02
9.066680908199998612e+00 -5.747837349166665631e-03
9.100006103499993060e+00 -1.719075149166666028e-03
9.133331298799987508e+00 3.719029417500000715e-03
9.166656494099981956e+00 8.646434067500000098e-03
9.200012206999986120e+00 8.431014334166667124e-03
9.233337402299980567e+00 7.563164300833334630e-03
9.266662597700019433e+00 -4.841339182499998679e-03
9.299987793000013880e+00 -1.252740658249999924e-02
9.333343505900018044e+00 -1.353112616583333240e-02
9.366668701200012492e+00 -1.142311334916666817e-02
9.399993896500006940e+00 3.705797000833333660e-03
9.433319091800001388e+00 1.468892776750000025e-02
9.466674804700005552e+00 1.869756380083333405e-02
9.500000000000000000e+00 1.408841833416666668e-02
9.533325195299994448e+00 -3.995730599166667091e-03
9.566680908199998612e+00 -1.092225788249999961e-02
9.600006103499993060e+00 -8.688384249166665116e-03
9.633331298799987508e+00 -3.643347965833332487e-03
9.666656494099981956e+00 3.785654184166667002e-03
9.700012206999986120e+00 1.279606655083333384e-02
9.733337402299980567e+00 9.448244567499999857e-03
9.766662597700019433e+00 7.011257134166668133e-03
9.799987793000013880e+00 3.845618700833333941e-03
9.833343505900018044e+00 -3.426742324999995648e-04
9.866668701200012492e+00 -5.341649999166665601e-03
9.899993896500006940e+00 -8.587628665833332842e-03
9.933319091800001388e+00 -9.925910332499997615e-03
9.966674804700005552e+00 -1.327235951583333358e-02
1.000000000000000000e+01 2.460801417500000591e-03
1.003332519529999445e+01 7.282747767500000191e-03
1.006668090819999861e+01 1.276020541750000174e-02
1.010000610349999306e+01 2.947517150833333863e-03
1.013333129879998751e+01 -1.611897324916666471e-02
1.016665649409998196e+01 -1.710031934916666704e-02
1.020001220699998612e+01 -2.010240194916666431e-02
1.023333740229998057e+01 -8.139434865833331326e-03
1.026666259770001943e+01 1.279608365083333317e-02
1.029998779300001388e+01 2.141434041750000031e-02
1.033334350590001804e+01 1.421593526750000031e-02
1.036666870120001249e+01 5.974709267500000372e-03
1.039999389650000694e+01 -1.021865149166666705e-03
1.043331909180000139e+01 -5.499769765833333220e-03
1.046667480470000555e+01 -8.279786699166664585e-03
1.050000000000000000e+01 -2.260674199166666509e-03
1.053332519529999445e+01 6.617414084166666974e-03
1.056668090819999861e+01 7.199118750833333885e-03
1.060000610349999306e+01 1.497604025083333450e-02
1.063333129879998751e+01 1.099228896750000135e-02
1.066665649409998196e+01 1.267316665083333301e-02
1.070001220699998612e+01 4.238615334166666825e-03
1.073333740229998057e+01 -5.092322265833333465e-03
1.076666259770001943e+01 -1.363250173250000162e-02
1.079998779300001388e+01 -1.231512498249999997e-02
1.083334350590001804e+01 -3.868314132500000856e-03
1.086666870120001249e+01 7.745267650833334398e-03
1.089999389650000694e+01 1.520218771750000107e-02
1.093331909180000139e+01 9.736019067500000651e-03
1.096667480470000555e+01 -4.026504532499999151e-03
1.100000000000000000e+01 -2.174386496583333508e-02
1.103332519529999445e+01 -2.384891753250000315e-02
1.106668090819999861e+01 -2.129424881583332971e-02
1.110000610349999306e+01 -1.035716673249999914e-02
1.113333129879998751e+01 1.201988361749999935e-02
1.116665649409998196e+01 1.803166366749999958e-02
1.120001220699998612e+01 6.468189717500000442e-03
1.123333740229998057e+01 -2.691661265833333351e-03
1.126666259770001943e+01 -1.221815626583333363e-02
1.129998779300001388e+01 -1.042620199916666386e-02
1.133334350590001804e+01 1.278846767500000335e-03
1.136666870120001249e+01 9.473612417499999161e-03
1.139999389650000694e+01 1.172716978416666819e-02
1.143331909180000139e+01 1.174892743416666718e-02
1.146667480470000555e+01 9.830369150833333930e-03
1.150000000000000000e+01 1.206564245083333216e-02
1.153332519529999445e+01 8.924880467500000136e-03
1.156668090819999861e+01 5.652385250833333492e-03
1.160000610349999306e+01 -4.553733865833332894e-03
1.163333129879998751e+01 -9.112153215833333417e-03
1.166665649409998196e+01 -4.285583499166666262e-03
1.170001220699998612e+01 8.528222734166666930e-03
1.173333740229998057e+01 1.555442236749999922e-02
1.176666259770001943e+01 1.395332683416666657e-02
1.179998779300001388e+01 -4.374295632499999691e-03
1.183334350590001804e+01 -1.988730261583333478e-02
1.186666870120001249e+01 -3.111643364916666377e-02
1.189999389650000694e+01 -3.184421164916666214e-02
1.193331909180000139e+01 -1.342282071583333208e-02
1.196667480470000555e+01 -1.786633615833332824e-03
1.200000000000000000e+01 2.954997750833333880e-03
1.203332519529999445e+01 -1.147432815833333061e-03
1.206668090819999861e+01 -1.288621629916666435e-02
1.210000610349999306e+01 -2.172236166583333544e-02
1.213333129879998751e+01 -1.699674551583333151e-02
1.216665649409998196e+01 -9.524568199166666416e-03
1.220001220699998612e+01 7.363504350833333621e-03
1.223333740229998057e+01 1.147039850083333458e-02
1.226666259770001943e+01 1.947127231749999979e-02
1.229998779300001388e+01 1.960804865083333112e-02
1.233334350590001804e+01 1.815767505083333219e-02
1.236666870120001249e+01 1.372526166750000047e-02
1.239999389650000694e+01 5.650294650833333557e-03
1.243331909180000139e+01 4.344009050833333441e-03
1.246667480470000555e+01 1.910872150833333762e-03
1.250000000000000000e+01 2.909743300833334163e-03
1.253332519529999445e+01 7.018763000833334181e-03
1.256668090819999861e+01 1.145206880083333469e-02
1.260000610349999306e+01 1.545963550833333615e-03
1.263333129879998751e+01 -3.262952615833333500e-03
1.266665649409998196e+01 -1.046311333250000107e-02
1.270001220699998612e+01 -2.343167508249999892e-02
1.273333740229998057e+01 -1.708993864916666730e-02
1.276666259770001943e+01 -1.750558332499999037e-03
1.279998779300001388e+01 1.505352963416666662e-02
1.283334350590001804e+01 2.461318183416666763e-02
1.286666870120001249e+01 2.072512795083333512e-02
1.289999389650000694e+01 5.186610508333339749e-04
1.293331909180000139e+01 -1.096286329916666517e-02
1.296667480470000555e+01 -1.120421243249999921e-02
1.300000000000000000e+01 -2.546527658333326907e-04
1.303332519529999445e+01 8.178245067499999299e-03
1.306668090819999861e+01 1.176719191750000108e-02
1.310000610349999306e+01 2.894702234166666825e-03
1.313333129879998751e+01 -1.270776744916666569e-02
1.316665649409998196e+01 -1.367632079916666736e-02
1.320001220699998612e+01 -1.286305679916666632e-02
1.323333740229998057e+01 -9.739209682499999632e-03
1.326666259770001943e+01 -3.566214165833332152e-03
1.329998779300001388e+01 -3.352824916666636602e-05
1.333334350590001804e+01 1.246871784166667238e-03
1.336666870120001249e+01 3.637991684166667038e-03
1.339999389650000694e+01 6.074062984166667296e-03
1.343331909180000139e+01 4.455291284166667740e-03
1.346667480470000555e+01 6.516313175000004211e-04
1.350000000000000000e+01 -7.580997265833333554e-03
1.353332519529999445e+01 -7.315614615833333778e-03
1.356668090819999861e+01 -2.423156932499999187e-03
1.360000610349999306e+01 1.628572150833333893e-03
1.363333129879998751e+01 8.537335350833334668e-03
1.366665649409998196e+01 7.523897100833333747e-03
1.370001220699998612e+01 -6.937659324999997934e-04
1.373333740229998057e+01 -3.234224415833332998e-03
1.376666259770001943e+01 -8.003997599166664742e-03
1.379998779300001388e+01 1.102559000833333320e-03
1.383334350590001804e+01 1.440256595083333480e-02
1.386666870120001249e+01 1.169578388416666649e-02
1.389999389650000694e+01 1.362704278416666803e-02
1.393331909180000139e+01 8.104588450833331847e-03
1.396667480470000555e+01 -1.280356071583333387e-02
1.400000000000000000e+01 -1.868067968250000307e-02
1.403332519529999445e+01 -1.471711668249999980e-02
1.406668090819999861e+01 -9.561577815833333105e-03
1.410000610349999306e+01 -2.909133249166665977e-03
1.413333129879998751e+01 2.056289767500000393e-03
1.416665649409998196e+01 -5.706665682499999746e-03
1.420001220699998612e+01 -1.408986969916666346e-02
1.423333740229998057e+01 -1.343575646583333207e-02
1.426666259770001943e+01 -8.386756582500000043e-03
1.429998779300001388e+01 -4.672637991666663167e-04
1.433334350590001804e+01 1.219142817500000519e-03
1.436666870120001249e+01 8.195323750833333892e-03
1.439999389650000694e+01 2.474119650833334159e-03
1.443331909180000139e+01 1.535980650833333782e-03
1.446667480470000555e+01 -1.990860249166666578e-03
1.450000000000000000e+01 4.709030634166666562e-03
1.453332519529999445e+01 8.166116334166667601e-03
1.456668090819999861e+01 3.370925684166667206e-03
1.460000610349999306e+01 6.968480350833333725e-03
1.463333129879998751e+01 4.637094850833333934e-03
1.466665649409998196e+01 1.335664583416666835e-02
1.470001220699998612e+01 9.505403367500001727e-03
1.473333740229998057e+01 3.617430750833333479e-03
1.476666259770001943e+01 -5.232574015833334029e-03
1.479998779300001388e+01 -1.132826884916666478e-02
1.483334350590001804e+01 -7.143459865833331687e-03
1.486666870120001249e+01 -6.983996699166666530e-03
1.489999389650000694e+01 4.649204117499999844e-03
1.493331909180000139e+01 4.684461217499999788e-03
1.496667480470000555e+01 -4.872008015833332630e-03
1.500000000000000000e+01 -1.198975911583333338e-02
1.503332519529999445e+01 -1.953422919916666597e-02
1.506668090819999861e+01 -1.746979471583333388e-02
1.510000610349999306e+01 -4.993837132500000657e-03
1.513333129879998751e+01 3.774102717500000051e-03
1.516665649409998196e+01 8.284031684166668491e-03
1.520001220699998612e+01 -3.912528824999996456e-04
1.523333740229998057e+01 -1.027407286583333253e-02
1.526666259770001943e+01 -1.919463299916666574e-02
1.529998779300001388e+01 -1.022737301583333258e-02
1.533334350590001804e+01 -2.768058615833332570e-03
1.536666870120001249e+01 6.013475367500000814e-03
1.539999389650000694e+01 1.045894945083333458e-02
1.543331909180000139e+01 1.353560670083333445e-02
1.546667480470000555e+01 3.997301050833334049e-03
1.550000000000000000e+01 3.448135517500000059e-03
1.553332519529999445e+01 4.652439467500000050e-03
1.556668090819999861e+01 1.010578067500000638e-03
1.560000610349999306e+01 5.681278000833333945e-03
1.563333129879998751e+01 4.165364950833333468e-03
1.566665649409998196e+01 5.843001167500000426e-03
1.570001220699998612e+01 2.138851567500000325e-03
1.573333740229998057e+01 -9.788901158333325643e-04
1.576666259770001943e+01 -2.682720649166666152e-03
1.579998779300001388e+01 -3.336416149166666033e-03
1.583334350590001804e+01 -9.707668565833332472e-03
1.586666870120001249e+01 -6.924442915833333920e-03
1.589999389650000694e+01 -4.389175632499998925e-03
1.593331909180000139e+01 -1.030584499166666088e-03
1.596667480470000555e+01 2.760117417500000149e-03
1.600000000000000000e+01 -2.799778882499999455e-03
1.603332519529999445e+01 -8.865207099166666146e-03
1.606668090819999861e+01 -1.601391958249999761e-02
1.610000610349999306e+01 -1.369788013249999964e-02
1.613333129879998751e+01 -7.628446899166667003e-03
1.616665649409998196e+01 3.580411367500000407e-03
1.620001220699998612e+01 8.862644800833333059e-03
1.623333740229998057e+01 5.633844784166667195e-03
1.626666259770001943e+01 -5.886312032500000402e-03
1.629998779300001388e+01 -1.341964294916666613e-02
1.633334350590001804e+01 -8.748386882500000516e-03
1.636666870120001249e+01 1.292594534166667053e-03
1.639999389650000694e+01 1.040642871749999920e-02
1.643331909180000139e+01 1.912802233416666803e-02
1.646667480470000555e+01 1.060330930083333394e-02
1.650000000000000000e+01 2.123897867500000244e-03
1.653332519529999445e+01 -1.296656956583333402e-02
1.656668090819999861e+01 -7.326170465833331882e-03
1.660000610349999306e+01 1.554986217500000387e-03
1.663333129879998751e+01 6.506198584166667659e-03
1.666665649409998196e+01 5.172486734166667141e-03
1.670001220699998612e+01 3.678003200833333906e-03
1.673333740229998057e+01 -1.458652082499999406e-03
1.676666259770001943e+01 -4.485822032499999640e-03
1.679998779300001388e+01 -9.817316649166666145e-03
1.683334350590001804e+01 -4.283393032499999142e-03
1.686666870120001249e+01 -3.602652115833332967e-03
1.689999389650000694e+01 -9.198200565833333439e-03
1.693331909180000139e+01 -6.350753815833332094e-03
1.696667480470000555e+01 -1.807975765833332808e-03
1.700000000000000000e+01 -3.395543382500000422e-03
1.703332519529999445e+01 1.377809175000003442e-04
1.706668090819999861e+01 -3.237850215833333427e-03
1.710000610349999306e+01 -4.074017882500000250e-03
1.713333129879998751e+01 -8.907256165833333725e-03
1.716665649409998196e+01 -1.979416715833332615e-03
1.720001220699998612e+01 3.769380434166667154e-03
1.723333740229998057e+01 7.729739034166667987e-03
1.726666259770001943e+01 4.306835317500000426e-03
1.729998779300001388e+01 -2.021474324999997501e-04
1.733334350590001804e+01 -7.958323732499999678e-03
1.736666870120001249e+01 -1.059774023249999975e-02
1.739999389650000694e+01 3.650891367500000775e-03
1.743331909180000139e+01 1.258351078416666650e-02
1.746667480470000555e+01 9.823162584166668029e-03
1.750000000000000000e+01 4.559808067500000645e-03
1.753332519529999445e+01 -5.315228515833332612e-03
1.756668090819999861e+01 -1.280250539916666895e-02
1.760000610349999306e+01 -7.277771265833333364e-03
1.763333129879998751e+01 3.614662341666671341e-04
1.766665649409998196e+01 8.957440967500000795e-03
1.770001220699998612e+01 1.151446543416666767e-02
1.773333740229998057e+01 7.141601450833333364e-03
1.776666259770001943e+01 -6.760036782499999342e-03
1.779998779300001388e+01 -1.055809424916666871e-02
1.783334350590001804e+01 -1.143658756583333484e-02
1.786666870120001249e+01 -1.279230299166666390e-03
1.789999389650000694e+01 3.411674734166667521e-03
1.793331909180000139e+01 5.001204384166667641e-03
1.796667480470000555e+01 2.888929367500000633e-03
1.800000000000000000e+01 -5.514526432499999853e-03
1.803332519529999445e+01 -8.310987082500000470e-03
1.806668090819999861e+01 -7.612815282499999295e-03
1.810000610349999306e+01 4.207328416666708711e-05
1.813333129879998751e+01 -4.996256824999992935e-04
1.816665649409998196e+01 9.337681675000004912e-04
1.820001220699998612e+01 7.956281175000002280e-04
1.823333740229998057e+01 2.540572200833333526e-03
1.826666259770001943e+01 -2.924775332499999873e-03
1.829998779300001388e+01 -1.072272415833332593e-03
1.833334350590001804e+01 3.790028675000004649e-04
1.836666870120001249e+01 -2.102420324999996776e-04
1.839999389650000694e+01 -5.718496382499999552e-03
1.843331909180000139e+01 2.706295000833333457e-03
1.846667480470000555e+01 -9.032399324999996516e-04
1.850000000000000000e+01 6.708539034166667234e-03
1.853332519529999445e+01 7.292500841666673143e-04
1.856668090819999861e+01 -2.708636999166666448e-03
1.860000610349999306e+01 -1.346762064916666446e-02
1.863333129879998751e+01 -6.488897149166667280e-03
1.866665649409998196e+01 -1.646294199166666635e-03
1.870001220699998612e+01 6.243912117500000081e-03
1.873333740229998057e+01 9.362476084166668211e-03
1.876666259770001943e+01 -1.312076915833333343e-03
1.879998779300001388e+01 -2.972981565833332854e-03
1.883334350590001804e+01 -1.073830643249999890e-02
1.886666870120001249e+01 -5.615234324999997598e-04
1.889999389650000694e+01 7.737066008333338052e-04
1.893331909180000139e+01 6.812899867500000518e-03
1.896667480470000555e+01 1.245544941750000023e-02
1.900000000000000000e+01 2.237262200833334182e-03
1.903332519529999445e+01 -3.728707515833333021e-03
1.906668090819999861e+01 -7.349046599166665639e-03
1.910000610349999306e+01 -2.241294065833333155e-03
1.913333129879998751e+01 3.747143250833333793e-03
1.916665649409998196e+01 1.057903955083333396e-02
1.920001220699998612e+01 5.113004384166666347e-03
1.923333740229998057e+01 -2.366696515833333243e-03
1.926666259770001943e+01 -7.872938199166666998e-03
1.929998779300001388e+01 -1.060676241583333353e-02
1.933334350590001804e+01 -6.361672015833333416e-03
1.936666870120001249e+01 2.725574175000003777e-04
1.939999389650000694e+01 5.640135508333339511e-04
1.943331909180000139e+01 -1.556562915833332398e-03
1.946667480470000555e+01 -4.223038565833333452e-03
1.950000000000000000e+01 -9.827676265833333244e-03
1.953332519529999445e+01 -7.950859265833333869e-03
1.956668090819999861e+01 -7.547851965833332968e-03
1.960000610349999306e+01 -3.246129182499999863e-03
1.963333129879998751e+01 -1.963614315833332388e-03
1.966665649409998196e+01 -3.550498232500000177e-03
1.970001220699998612e+01 1.152411667500000472e-03
1.973333740229998057e+01 3.649747117500000242e-03
1.976666259770001943e+01 -3.425879824999998602e-04
1.979998779300001388e+01 -2.321950765833333090e-03
1.983334350590001804e+01 -3.316421982499998845e-03
1.986666870120001249e+01 6.136619175000003912e-04
1.989999389650000694e+01 -1.507700491666659048e-04
1.993331909180000139e+01 9.709796750000045280e-05
1.996667480470000555e+01 5.684928550833333490e-03
2.000000000000000000e+01 3.072903050833334163e-03
2.003332519529999445e+01 1.401409984166667160e-03
2.006668090819999861e+01 -7.625009824999994835e-04
2.010000610349999306e+01 -5.962302432499999409e-03
2.013333129879998751e+01 1.391842734166667253e-03
2.016665649409998196e+01 5.576442567500001016e-03
2.020001220699998612e+01 5.515920384166666038e-03
2.023333740229998057e+01 3.636069600833334060e-03
2.026666259770001943e+01 -5.362952182499999311e-03
2.029998779300001388e+01 -1.238477003249999903e-02
2.033334350590001804e+01 -7.894612315833333949e-03
2.036666870120001249e+01 -4.506643032500000368e-03
2.039999389650000694e+01 2.743142350833334235e-03
2.043331909180000139e+01 3.704029734166667306e-03
2.046667480470000555e+01 2.261410300833333661e-03
2.050000000000000000e+01 -3.578303199166666358e-03
2.053332519529999445e+01 -1.272901713250000101e-02
2.056668090819999861e+01 -8.282781649166666080e-03
2.060000610349999306e+01 -3.663109324999994261e-04
2.063333129879998751e+01 4.447028350833335045e-03
2.066665649409998196e+01 1.139909628416666681e-02
2.070001220699998612e+01 6.433555700833333731e-03
2.073333740229998057e+01 -5.398075865833333424e-03
2.076666259770001943e+01 -7.695355532499998166e-03
2.079998779300001388e+01 -5.640925665833333540e-03
2.083334350590001804e+01 -8.315786991666663207e-04
2.086666870120001249e+01 6.326920100833333636e-03
2.089999389650000694e+01 6.395222184166667045e-03
2.093331909180000139e+01 1.114184890083333261e-02
2.096667480470000555e+01 -1.864810749166666368e-03
2.100000000000000000e+01 -6.162424049166665210e-03
2.103332519529999445e+01 -6.045319732499999411e-03
2.106668090819999861e+01 -5.806241565833332625e-03
2.110000610349999306e+01 -3.694901165833333612e-03
2.113333129879998751e+01 -3.201665491666659015e-04
2.116665649409998196e+01 -2.944580082499999481e-03
2.120001220699998612e+01 -7.130813899166666206e-03
2.123333740229998057e+01 -6.147857699166666898e-03
2.126666259770001943e+01 -5.053235615833332785e-03
2.129998779300001388e+01 -8.212780632499999678e-03
2.133334350590001804e+01 -5.925279399166667044e-03
2.136666870120001249e+01 -5.185517449166665398e-03
2.139999389650000694e+01 2.650123650833333729e-03
2.143331909180000139e+01 3.897636850833333805e-03
2.146667480470000555e+01 5.495851484166666343e-03
2.150000000000000000e+01 -1.152050449166666050e-03
2.153332519529999445e+01 -5.702444532499999046e-03
2.156668090819999861e+01 -8.392993699166665170e-03
2.160000610349999306e+01 -4.062146849166665789e-03
2.163333129879998751e+01 1.967783234166667252e-03
2.166665649409998196e+01 1.208179890083333277e-02
2.170001220699998612e+01 3.437829917500000339e-03
2.173333740229998057e+01 4.636803634166667201e-03
2.176666259770001943e+01 -1.017066961583333422e-02
2.179998779300001388e+01 -7.491377065833332294e-03
2.183334350590001804e+01 -2.454388849166665859e-03
2.186666870120001249e+01 2.151436184166667220e-03
2.189999389650000694e+01 5.071897600833335032e-03
2.193331909180000139e+01 2.631198617500000309e-03
2.196667480470000555e+01 -1.790424299166666362e-03
2.200000000000000000e+01 -2.908164232499999696e-03
